# Supplementary material for: Long-Term Daytime Warming Rather Than Nighttime Warming Alters Soil Microbial Composition in a Semi-Arid Grassland
Source: Biology (Basel). 2023 May 10;12(5):699. doi: 10.3390/biology12050699 (PMC10215784; doi:10.3390/biology12050699)
Supplement: Supplementary file 1 [file biology-12-00699-s001.zip]

Archive with 1 entries (1 files):
- biology-2355199-supplementary.pdf
